# Supplementary material for: Structural Propensities of Human Ubiquitination Sites: Accessibility, Centrality and Local Conformation
Source: PLoS One. 2013 Dec 11;8(12):e83167. doi: 10.1371/journal.pone.0083167 (PMC3859641; doi:10.1371/journal.pone.0083167)
Supplement: Table S1 — The ubiquitination sites and non-ubiquitination sites in our dataset. (XLS) [file pone.0083167.s008.xls]

## Sheet: Table S1
Table S1. The ubiquitination sites and non-ubiquitination sites in our dataset.
Uniprot Accession	Position	PDB ID	Chain	Class
A8K3Z8	60	3CH5	A	Ubsite
A8K3Z8	71	3CH5	A	Ubsite
A8K3Z8	99	3CH5	A	Ubsite
A8K3Z8	152	3CH5	A	Ubsite
A8K3Z8	159	3CH5	A	Ubsite
O00299	49	1RK4	A	Ubsite
O00299	119	1RK4	A	Ubsite
O00299	131	1RK4	A	Ubsite
O00299	135	1RK4	A	Ubsite
O00299	138	1RK4	A	Ubsite
O00399	110	3TV0	A	Ubsite
O00478	83	4F8T	A	Ubsite
O00541	331	2EP8	A	Ubsite
O00560	185	1W9E	A	Ubsite
O00571	511	2JGN	A	Ubsite
O00764	76	2YXT	A	Ubsite
O00764	137	2YXT	A	Ubsite
O00764	139	2YXT	A	Ubsite
O14545	103	2D9K	A	Ubsite
O14545	129	2D9K	A	Ubsite
O14593	155	3V30	A	Ubsite
O14737	20	2CRU	A	Ubsite
O14737	97	2CRU	A	Ubsite
O14744-2	210	4GQB	A	Ubsite
O14929	26	2P0W	A	Ubsite
O14964	86	3ZYQ	A	Ubsite
O14964	126	3ZYQ	A	Ubsite
O14964	136	3ZYQ	A	Ubsite
O14964	146	3ZYQ	A	Ubsite
O14964	192	3ZYQ	A	Ubsite
O14964	202	3ZYQ	A	Ubsite
O14964	207	3ZYQ	A	Ubsite
O14964	473	3F1I	H	Ubsite
O14980	54	3GB8	A	Ubsite
O14980	190	3GB8	A	Ubsite
O14980	415	3GB8	A	Ubsite
O14980	455	3GB8	A	Ubsite
O14980	479	3GB8	A	Ubsite
O14980	686	3GB8	A	Ubsite
O15294	716	3TAX	A	Ubsite
O15294	1010	3TAX	A	Ubsite
O15379	44	4A69	A	Ubsite
O15533-3	104	3F8U	B	Ubsite
O43169	35	3NER	A	Ubsite
O43252	183	2OFX	A	Ubsite
O43252	619	2QJF	A	Ubsite
O43293	167	3BHY	A	Ubsite
O43390	359	2DK2	A	Ubsite
O43390	366	2DK2	A	Ubsite
O43396	181	1WWY	A	Ubsite
O43396	279	1WWY	A	Ubsite
O43617	156	2CFH	A	Ubsite
O43765	137	2VYI	A	Ubsite
O43765	160	2VYI	A	Ubsite
O43765	196	2VYI	A	Ubsite
O43765	200	2VYI	A	Ubsite
O43791	110	3IVV	A	Ubsite
O43809	122	3P6Y	A	Ubsite
O43809	182	3P6Y	A	Ubsite
O43813	15	3E6U	A	Ubsite
O43813	128	3E6U	A	Ubsite
O43813	142	3E6U	A	Ubsite
O60921	164	3A1J	B	Ubsite
O75191	178	4BC3	A	Ubsite
O75223	140	2Q53	A	Ubsite
O75367-3	188	1ZR5	A	Ubsite
O75436	57	2FAU	A	Ubsite
O75475	6	4FU6	A	Ubsite
O75475	364	3U88	C	Ubsite
O75643	2080	2Q0Z	X	Ubsite
O75695	260	3BH7	B	Ubsite
O75695	273	3BH7	B	Ubsite
O75832	23	1UOH	A	Ubsite
O75832	30	1UOH	A	Ubsite
O75886	202	1X2Q	A	Ubsite
O76003	92	2DIY	A	Ubsite
O76071	53	3FM0	A	Ubsite
O95147	187	2WGP	A	Ubsite
O95433	328	1X53	A	Ubsite
O95453	326	2A1R	A	Ubsite
O95786	154	2LWD	A	Ubsite
O95786	164	2LWD	A	Ubsite
O95786	169	2LWD	A	Ubsite
O95786	172	2LWD	A	Ubsite
O95786	181	2LWD	A	Ubsite
O95786	190	2LWD	A	Ubsite
O95831	255	1M6I	A	Ubsite
P00367	84	1L1F	A	Ubsite
P00367	162	1L1F	A	Ubsite
P00367	415	1L1F	A	Ubsite
P00367	545	1L1F	A	Ubsite
P00374	99	1KMV	A	Ubsite
P00374	109	1KMV	A	Ubsite
P00374	133	1KMV	A	Ubsite
P00374	156	1KMV	A	Ubsite
P00374	158	1KMV	A	Ubsite
P00374	185	1KMV	A	Ubsite
P00387-3	75	1UMK	A	Ubsite
P00387-3	153	1UMK	A	Ubsite
P00387-3	159	1UMK	A	Ubsite
P00387-3	196	1UMK	A	Ubsite
P00492	175	1Z7G	A	Ubsite
P00533	708	3POZ	A	Ubsite
P00533	713	3POZ	A	Ubsite
P00533	714	3POZ	A	Ubsite
P00533	716	3POZ	A	Ubsite
P00533	728	3POZ	A	Ubsite
P00533	739	3POZ	A	Ubsite
P00533	757	3POZ	A	Ubsite
P00533	823	3POZ	A	Ubsite
P00533	846	3POZ	A	Ubsite
P00533	860	3POZ	A	Ubsite
P00533	867	3POZ	A	Ubsite
P00533	913	3POZ	A	Ubsite
P00533	929	3POZ	A	Ubsite
P00533	960	3POZ	A	Ubsite
P00533	970	3POZ	A	Ubsite
P00558	30	2WZB	A	Ubsite
P00558	86	2WZB	A	Ubsite
P00558	91	2WZB	A	Ubsite
P00558	97	2WZB	A	Ubsite
P00558	156	2WZB	A	Ubsite
P00558	184	2WZB	A	Ubsite
P00558	199	2WZB	A	Ubsite
P00558	216	2WZB	A	Ubsite
P00558	220	2WZB	A	Ubsite
P00558	264	2WZB	A	Ubsite
P00558	291	2WZB	A	Ubsite
P00558	332	2WZB	A	Ubsite
P00558	361	2WZB	A	Ubsite
P00813	284	3IAR	A	Ubsite
P01033	45	2J0T	D	Ubsite
P01033	70	2J0T	D	Ubsite
P01106-2	404	1NKP	A	Ubsite
P01106-2	427	1NKP	A	Ubsite
P04040	243	1DGF	A	Ubsite
P04075	28	1ALD	A	Ubsite
P04075	42	1ALD	A	Ubsite
P04075	99	1ALD	A	Ubsite
P04075	108	1ALD	A	Ubsite
P04075	111	1ALD	A	Ubsite
P04075	147	1ALD	A	Ubsite
P04075	153	1ALD	A	Ubsite
P04075	208	1ALD	A	Ubsite
P04075	230	1ALD	A	Ubsite
P04075	294	1ALD	A	Ubsite
P04075	322	1ALD	A	Ubsite
P04075	330	1ALD	A	Ubsite
P04075	342	1ALD	A	Ubsite
P04150	419	4HN5	A	Ubsite
P04181	66	2OAT	A	Ubsite
P04181	374	2OAT	A	Ubsite
P04275	1720	2ADF	A	Ubsite
P04406	5	1U8F	O	Ubsite
P04406	61	1U8F	O	Ubsite
P04406	66	1U8F	O	Ubsite
P04406	84	1U8F	O	Ubsite
P04406	86	1U8F	O	Ubsite
P04406	107	1U8F	O	Ubsite
P04406	117	1U8F	O	Ubsite
P04406	139	1U8F	O	Ubsite
P04406	145	1U8F	O	Ubsite
P04406	186	1U8F	O	Ubsite
P04406	194	1U8F	O	Ubsite
P04406	215	1U8F	O	Ubsite
P04406	219	1U8F	O	Ubsite
P04406	227	1U8F	O	Ubsite
P04406	251	1U8F	O	Ubsite
P04406	254	1U8F	O	Ubsite
P04406	259	1U8F	O	Ubsite
P04406	263	1U8F	O	Ubsite
P04406	271	1U8F	O	Ubsite
P04406	334	1U8F	O	Ubsite
P04632	135	1KFU	S	Ubsite
P04632	179	1KFU	S	Ubsite
P04818	77	1HVY	A	Ubsite
P04818	104	1HVY	A	Ubsite
P04818	107	1HVY	A	Ubsite
P04818	169	1HVY	A	Ubsite
P04818	292	1HVY	A	Ubsite
P04818	308	1HVY	A	Ubsite
P04908	14	2CV5	C	Ubsite
P04908	16	2CV5	C	Ubsite
P04908	96	2CV5	C	Ubsite
P05198	123	1KL9	A	Ubsite
P05198	141	1KL9	A	Ubsite
P05198	143	1KL9	A	Ubsite
P05455	76	2VOO	A	Ubsite
P06280	240	3S5Z	A	Ubsite
P06280	308	3S5Z	A	Ubsite
P06280	314	3S5Z	A	Ubsite
P06280	326	3S5Z	A	Ubsite
P06703	47	1K96	A	Ubsite
P06733	5	2PSN	A	Ubsite
P06733	28	2PSN	A	Ubsite
P06733	60	2PSN	A	Ubsite
P06733	64	2PSN	A	Ubsite
P06733	71	2PSN	A	Ubsite
P06733	80	2PSN	A	Ubsite
P06733	81	2PSN	A	Ubsite
P06733	89	2PSN	A	Ubsite
P06733	120	2PSN	A	Ubsite
P06733	126	2PSN	A	Ubsite
P06733	193	2PSN	A	Ubsite
P06733	202	2PSN	A	Ubsite
P06733	221	2PSN	A	Ubsite
P06733	228	2PSN	A	Ubsite
P06733	233	2PSN	A	Ubsite
P06733	256	2PSN	A	Ubsite
P06733	262	2PSN	A	Ubsite
P06733	281	2PSN	A	Ubsite
P06733	285	2PSN	A	Ubsite
P06733	326	2PSN	A	Ubsite
P06733	335	2PSN	A	Ubsite
P06733	343	2PSN	A	Ubsite
P06733	406	2PSN	A	Ubsite
P06733	420	2PSN	A	Ubsite
P06737	29	2ATI	A	Ubsite
P06737	170	2ATI	A	Ubsite
P06737	192	2ATI	A	Ubsite
P06737	206	2ATI	A	Ubsite
P06737	364	2ATI	A	Ubsite
P06737	371	2ATI	A	Ubsite
P06737	395	2ATI	A	Ubsite
P06737	410	2ATI	A	Ubsite
P06737	421	2ATI	A	Ubsite
P06737	483	2ATI	A	Ubsite
P06737	521	2ATI	A	Ubsite
P06737	555	2ATI	A	Ubsite
P06737	804	2ATI	A	Ubsite
P06737	811	2ATI	A	Ubsite
P06744	12	1IAT	A	Ubsite
P06744	226	1IAT	A	Ubsite
P06744	234	1IAT	A	Ubsite
P06744	252	1IAT	A	Ubsite
P06744	362	1IAT	A	Ubsite
P06746	41	3JPQ	A	Ubsite
P06746	61	3JPQ	A	Ubsite
P06746	81	3JPQ	A	Ubsite
P06748	32	2P1B	A	Ubsite
P06748	267	2LLH	A	Ubsite
P06748	273	2LLH	A	Ubsite
P07195	7	1I0Z	A	Ubsite
P07195	60	1I0Z	A	Ubsite
P07195	77	1I0Z	A	Ubsite
P07195	82	1I0Z	A	Ubsite
P07195	119	1I0Z	A	Ubsite
P07195	244	1I0Z	A	Ubsite
P07195	308	1I0Z	A	Ubsite
P07195	310	1I0Z	A	Ubsite
P07195	318	1I0Z	A	Ubsite
P07195	319	1I0Z	A	Ubsite
P07195	329	1I0Z	A	Ubsite
P07195	332	1I0Z	A	Ubsite
P07237	222	2K18	A	Ubsite
P07311	58	2VH7	A	Ubsite
P07355-2	67	2HYV	A	Ubsite
P07355-2	122	2HYV	A	Ubsite
P07355-2	166	2HYV	A	Ubsite
P07355-2	175	2HYV	A	Ubsite
P07355-2	331	2HYV	A	Ubsite
P07355-2	342	2HYV	A	Ubsite
P07737	54	2PBD	P	Ubsite
P07737	70	2PBD	P	Ubsite
P07737	91	2PBD	P	Ubsite
P07737	105	2PBD	P	Ubsite
P07737	108	2PBD	P	Ubsite
P07737	126	2PBD	P	Ubsite
P07741	34	1ZN8	A	Ubsite
P07741	114	1ZN8	A	Ubsite
P07900-2	180	3T0H	A	Ubsite
P07900-2	191	3T0H	A	Ubsite
P07900-2	196	3T0H	A	Ubsite
P07900-2	206	3T0H	A	Ubsite
P07900-2	234	3T0H	A	Ubsite
P07900-2	313	3T0H	A	Ubsite
P07948	477	3A4O	X	Ubsite
P07954	94	3E04	A	Ubsite
P08069	1033	2OJ9	A	Ubsite
P08069	1168	2OJ9	A	Ubsite
P08069	1171	2OJ9	A	Ubsite
P08107	56	3A8Y	A	Ubsite
P08107	71	3A8Y	A	Ubsite
P08107	77	3A8Y	A	Ubsite
P08107	88	3A8Y	A	Ubsite
P08107	108	3A8Y	A	Ubsite
P08107	112	3A8Y	A	Ubsite
P08107	126	3A8Y	A	Ubsite
P08107	159	3A8Y	A	Ubsite
P08107	246	3A8Y	A	Ubsite
P08107	257	3A8Y	A	Ubsite
P08107	319	3A8Y	A	Ubsite
P08107	325	3A8Y	A	Ubsite
P08107	328	3A8Y	A	Ubsite
P08107	348	3A8Y	A	Ubsite
P08107	361	3A8Y	A	Ubsite
P08107	539	3LOF	A	Ubsite
P08107	550	3LOF	A	Ubsite
P08107	559	3LOF	A	Ubsite
P08107	561	3LOF	A	Ubsite
P08107	597	3LOF	A	Ubsite
P08236	39	1BHG	A	Ubsite
P08238	284	3PRY	A	Ubsite
P08238	286	3PRY	A	Ubsite
P08238	306	3PRY	A	Ubsite
P08238	319	3PRY	A	Ubsite
P08238	354	3PRY	A	Ubsite
P08238	399	3PRY	A	Ubsite
P08238	411	3PRY	A	Ubsite
P08238	428	3PRY	A	Ubsite
P08238	435	3PRY	A	Ubsite
P08238	438	3PRY	A	Ubsite
P08238	477	3PRY	A	Ubsite
P08238	481	3PRY	A	Ubsite
P08238	531	3PRY	A	Ubsite
P08579	77	1A9N	B	Ubsite
P08579	85	1A9N	B	Ubsite
P08579	93	1A9N	B	Ubsite
P08581	1232	3F66	A	Ubsite
P08648	137	3VI4	A	Ubsite
P08670	334	1GK4	A	Ubsite
P08670	373	1GK4	A	Ubsite
P08670	402	1GK4	A	Ubsite
P08754	92	2ODE	A	Ubsite
P08754	128	2ODE	A	Ubsite
P08754	192	2ODE	A	Ubsite
P08758	29	1ANX	A	Ubsite
P08758	58	1ANX	A	Ubsite
P08758	76	1ANX	A	Ubsite
P08758	86	1ANX	A	Ubsite
P08758	97	1ANX	A	Ubsite
P08758	108	1ANX	A	Ubsite
P08758	193	1ANX	A	Ubsite
P08758	301	1ANX	A	Ubsite
P09211	128	2A2R	A	Ubsite
P09211	191	2A2R	A	Ubsite
P09234	3	2VRD	A	Ubsite
P09382	29	1GZW	A	Ubsite
P09382	64	1GZW	A	Ubsite
P09382	108	1GZW	A	Ubsite
P09429	43	2YRQ	A	Ubsite
P09429	112	2YRQ	A	Ubsite
P09429	114	2YRQ	A	Ubsite
P09429	128	2YRQ	A	Ubsite
P09429	154	2YRQ	A	Ubsite
P09429	157	2YRQ	A	Ubsite
P09543	217	1WOJ	A	Ubsite
P09601	153	1TWR	A	Ubsite
P09622	166	1ZY8	A	Ubsite
P09622	346	1ZY8	A	Ubsite
P09874	119	3ODC	A	Ubsite
P09874	269	2RIQ	A	Ubsite
P09874	548	2CR9	A	Ubsite
P09936	4	4DM9	A	Ubsite
P09936	65	4DM9	A	Ubsite
P09936	71	4DM9	A	Ubsite
P09936	157	4DM9	A	Ubsite
P09960	73	3FUN	A	Ubsite
P09960	418	3FUN	A	Ubsite
P09960	480	3FUN	A	Ubsite
P10275	845	3L3X	A	Ubsite
P10275	847	3L3X	A	Ubsite
P10586	1810	1LAR	A	Ubsite
P10599	39	2IFQ	A	Ubsite
P10827	190	1NAV	A	Ubsite
P11172	29	2WNS	A	Ubsite
P11172	441	3MI2	A	Ubsite
P11387	245	1K4T	A	Ubsite
P11387	642	1K4T	A	Ubsite
P11388-4	736	4FM9	A	Ubsite
P11586	262	1A4I	A	Ubsite
P11926	261	2OO0	A	Ubsite
P11940	78	4F02	A	Ubsite
P11940	80	4F02	A	Ubsite
P11940	104	4F02	A	Ubsite
P11940	108	4F02	A	Ubsite
P11940	129	4F02	A	Ubsite
P11940	157	4F02	A	Ubsite
P11940	620	1JH4	A	Ubsite
P12004	13	1UL1	A	Ubsite
P12004	77	1UL1	A	Ubsite
P12004	80	1UL1	A	Ubsite
P12004	110	1UL1	A	Ubsite
P12004	117	1UL1	A	Ubsite
P12004	138	1UL1	A	Ubsite
P12004	164	1UL1	A	Ubsite
P12004	248	1UL1	A	Ubsite
P12004	254	1UL1	A	Ubsite
P12081	257	4G85	A	Ubsite
P12081	293	4G85	A	Ubsite
P12081	403	4G85	A	Ubsite
P12268	195	1NF7	A	Ubsite
P12268	208	1NF7	A	Ubsite
P12268	293	1NF7	A	Ubsite
P12268	311	1NF7	A	Ubsite
P12268	349	1NF7	A	Ubsite
P12268	450	1NF7	A	Ubsite
P12268	474	1NF7	A	Ubsite
P12277	223	3DRB	A	Ubsite
P12277	242	3DRB	A	Ubsite
P12277	265	3DRB	A	Ubsite
P12277	304	3DRB	A	Ubsite
P12277	313	3DRB	A	Ubsite
P12956	94	1JEY	A	Ubsite
P12956	100	1JEY	A	Ubsite
P12956	114	1JEY	A	Ubsite
P12956	123	1JEY	A	Ubsite
P12956	182	1JEY	A	Ubsite
P12956	238	1JEY	A	Ubsite
P12956	287	1JEY	A	Ubsite
P12956	317	1JEY	A	Ubsite
P12956	331	1JEY	A	Ubsite
P12956	338	1JEY	A	Ubsite
P12956	351	1JEY	A	Ubsite
P12956	357	1JEY	A	Ubsite
P12956	443	1JEY	A	Ubsite
P12956	451	1JEY	A	Ubsite
P12956	461	1JEY	A	Ubsite
P12956	526	1JEY	A	Ubsite
P13010	144	1JEY	B	Ubsite
P13010	155	1JEY	B	Ubsite
P13010	195	1JEY	B	Ubsite
P13010	202	1JEY	B	Ubsite
P13010	265	1JEY	B	Ubsite
P13010	282	1JEY	B	Ubsite
P13010	307	1JEY	B	Ubsite
P13010	325	1JEY	B	Ubsite
P13010	332	1JEY	B	Ubsite
P13010	338	1JEY	B	Ubsite
P13010	347	1JEY	B	Ubsite
P13010	363	1JEY	B	Ubsite
P13010	439	1JEY	B	Ubsite
P13010	443	1JEY	B	Ubsite
P13010	481	1JEY	B	Ubsite
P13010	525	1JEY	B	Ubsite
P13010	532	1JEY	B	Ubsite
P13010	534	1JEY	B	Ubsite
P13010	543	1JEY	B	Ubsite
P13010	648	1RW2	A	Ubsite
P13010	660	1RW2	A	Ubsite
P13489	86	1Z7X	W	Ubsite
P13489	89	1Z7X	W	Ubsite
P13489	173	1Z7X	W	Ubsite
P13489	226	1Z7X	W	Ubsite
P13489	283	1Z7X	W	Ubsite
P13489	287	1Z7X	W	Ubsite
P13489	452	1Z7X	W	Ubsite
P13667	141	3IDV	A	Ubsite
P13797	168	1AOA	A	Ubsite
P13804	85	2A1T	R	Ubsite
P13804	139	2A1T	R	Ubsite
P13804	216	2A1T	R	Ubsite
P14174	78	1GD0	A	Ubsite
P14324	112	3N45	F	Ubsite
P14324	123	3N45	F	Ubsite
P14324	210	3N45	F	Ubsite
P14324	332	3N45	F	Ubsite
P14324	353	3N45	F	Ubsite
P14618	62	4B2D	A	Ubsite
P14618	66	4B2D	A	Ubsite
P14618	89	4B2D	A	Ubsite
P14618	115	4B2D	A	Ubsite
P14618	206	4B2D	A	Ubsite
P14618	270	4B2D	A	Ubsite
P14618	305	4B2D	A	Ubsite
P14618	311	4B2D	A	Ubsite
P14618	433	4B2D	A	Ubsite
P14618	498	4B2D	A	Ubsite
P14866	97	3R27	A	Ubsite
P15121	12	1ADS	A	Ubsite
P15121	263	1ADS	A	Ubsite
P15121	308	1ADS	A	Ubsite
P15559	262	1D4A	A	Ubsite
P15927-3	215	1L1O	B	Ubsite
P17174	325	3II0	A	Ubsite
P17174	396	3II0	A	Ubsite
P17812	92	2VO1	A	Ubsite
P17812	100	2VO1	A	Ubsite
P17844	197	3FE2	A	Ubsite
P17844	207	3FE2	A	Ubsite
P17844	236	3FE2	A	Ubsite
P17844	284	3FE2	A	Ubsite
P18206	219	3RF3	A	Ubsite
P18669	5	1YFK	A	Ubsite
P18669	39	1YFK	A	Ubsite
P18669	100	1YFK	A	Ubsite
P18669	106	1YFK	A	Ubsite
P18669	113	1YFK	A	Ubsite
P18669	157	1YFK	A	Ubsite
P18858	422	1X9N	A	Ubsite
P19367	333	1HKB	A	Ubsite
P19623	96	2O07	A	Ubsite
P19623	277	2O07	A	Ubsite
P20226	181	1NVP	A	Ubsite
P20226	249	1NVP	A	Ubsite
P20700	312	3TYY	A	Ubsite
P20700	483	3UMN	A	Ubsite
P20700	532	3UMN	A	Ubsite
P20700	547	3UMN	A	Ubsite
P20963	54	2HAC	A	Ubsite
P21266	54	3GTU	B	Ubsite
P21266	215	3GTU	B	Ubsite
P21399	141	2B3Y	A	Ubsite
P21399	580	2B3Y	A	Ubsite
P21399	736	2B3Y	A	Ubsite
P21399	785	2B3Y	A	Ubsite
P21673	87	2B5G	A	Ubsite
P21673	158	2B5G	A	Ubsite
P21673	161	2B5G	A	Ubsite
P21796	20	2K4T	A	Ubsite
P21796	34	2K4T	A	Ubsite
P21796	61	2K4T	A	Ubsite
P21796	109	2K4T	A	Ubsite
P21796	161	2K4T	A	Ubsite
P21796	197	2K4T	A	Ubsite
P21796	252	2K4T	A	Ubsite
P21796	266	2K4T	A	Ubsite
P21796	274	2K4T	A	Ubsite
P21964	178	3BWM	A	Ubsite
P21964	259	3BWM	A	Ubsite
P21964	263	3BWM	A	Ubsite
P22087	109	2IPX	A	Ubsite
P22087	121	2IPX	A	Ubsite
P22087	158	2IPX	A	Ubsite
P22087	292	2IPX	A	Ubsite
P22102	910	1MEO	A	Ubsite
P22307	453	2C0L	B	Ubsite
P22307	462	2C0L	B	Ubsite
P22626	46	1X4B	A	Ubsite
P23381	102	1ULH	A	Ubsite
P23381	366	1ULH	A	Ubsite
P23526	166	1LI4	A	Ubsite
P23526	174	1LI4	A	Ubsite
P23526	186	1LI4	A	Ubsite
P23526	188	1LI4	A	Ubsite
P23526	226	1LI4	A	Ubsite
P23528	13	1Q8X	A	Ubsite
P23528	19	1Q8X	A	Ubsite
P23528	53	1Q8X	A	Ubsite
P23528	73	1Q8X	A	Ubsite
P23528	92	1Q8X	A	Ubsite
P23528	112	1Q8X	A	Ubsite
P23528	114	1Q8X	A	Ubsite
P23528	121	1Q8X	A	Ubsite
P23528	132	1Q8X	A	Ubsite
P23528	144	1Q8X	A	Ubsite
P23921	92	2WGH	A	Ubsite
P23921	149	2WGH	A	Ubsite
P23921	158	2WGH	A	Ubsite
P23921	236	2WGH	A	Ubsite
P23921	376	2WGH	A	Ubsite
P23921	414	2WGH	A	Ubsite
P23921	465	2WGH	A	Ubsite
P23921	471	2WGH	A	Ubsite
P23921	496	2WGH	A	Ubsite
P23921	643	2WGH	A	Ubsite
P23921	689	2WGH	A	Ubsite
P23921	693	2WGH	A	Ubsite
P24385	95	2W96	A	Ubsite
P24385	175	2W96	A	Ubsite
P24385	238	2W96	A	Ubsite
P24522	29	2KG4	A	Ubsite
P24534	176	1B64	A	Ubsite
P24723	36	2FK9	A	Ubsite
P24752	181	2IBY	A	Ubsite
P24863	30	3RGF	B	Ubsite
P24863	126	3RGF	B	Ubsite
P24941	129	1H27	A	Ubsite
P24941	142	1H27	A	Ubsite
P24941	237	1H27	A	Ubsite
P24941	278	1H27	A	Ubsite
P25963	238	1IKN	D	Ubsite
P26038	79	1EF1	A	Ubsite
P26038	83	1EF1	A	Ubsite
P26038	139	1EF1	A	Ubsite
P26038	162	1EF1	A	Ubsite
P26038	165	1EF1	A	Ubsite
P26038	209	1EF1	A	Ubsite
P26038	237	1EF1	A	Ubsite
P26599-3	259	3ZZY	A	Ubsite
P26599-3	508	2ADC	A	Ubsite
P27694	88	2B3G	A	Ubsite
P27694	183	1JMC	A	Ubsite
P27694	244	1JMC	A	Ubsite
P27694	410	1JMC	A	Ubsite
P27694	443	1L1O	C	Ubsite
P27694	488	1L1O	C	Ubsite
P27694	489	1L1O	C	Ubsite
P27694	502	1L1O	C	Ubsite
P27694	553	1L1O	C	Ubsite
P27694	577	1L1O	C	Ubsite
P27694	588	1L1O	C	Ubsite
P27694	595	1L1O	C	Ubsite
P27707	117	1P5Z	B	Ubsite
P27797	55	3POW	A	Ubsite
P27797	153	3POW	A	Ubsite
P27797	159	3POW	A	Ubsite
P28482	203	2Y9Q	A	Ubsite
P29218	52	2HHM	A	Ubsite
P29218	156	2HHM	A	Ubsite
P29317	141	3SKJ	E	Ubsite
P29317	617	1MQB	A	Ubsite
P29317	639	1MQB	A	Ubsite
P29317	686	1MQB	A	Ubsite
P29317	778	1MQB	A	Ubsite
P29317	882	1MQB	A	Ubsite
P30086	47	1BEH	A	Ubsite
P30086	113	1BEH	A	Ubsite
P30153	133	3DW8	A	Ubsite
P30153	163	3DW8	A	Ubsite
P30153	188	3DW8	A	Ubsite
P30153	194	3DW8	A	Ubsite
P30153	266	3DW8	A	Ubsite
P30153	272	3DW8	A	Ubsite
P30153	280	3DW8	A	Ubsite
P30153	475	3DW8	A	Ubsite
P30153	542	3DW8	A	Ubsite
P30153	546	3DW8	A	Ubsite
P30153	561	3DW8	A	Ubsite
P30305-4	419	1YML	A	Ubsite
P30305-4	544	1YML	A	Ubsite
P30520	403	2V40	A	Ubsite
P30520	419	2V40	A	Ubsite
P30520	441	2V40	A	Ubsite
P30626	127	1JUO	A	Ubsite
P31153	81	2P02	A	Ubsite
P31153	97	2P02	A	Ubsite
P31153	234	2P02	A	Ubsite
P31153	350	2P02	A	Ubsite
P31153	367	2P02	A	Ubsite
P31321	261	4DIN	B	Ubsite
P31689	14	2LO1	A	Ubsite
P31689	23	2LO1	A	Ubsite
P31689	32	2LO1	A	Ubsite
P31689	37	2LO1	A	Ubsite
P31689	44	2LO1	A	Ubsite
P31689	46	2LO1	A	Ubsite
P31689	59	2LO1	A	Ubsite
P31689	66	2LO1	A	Ubsite
P31939	66	1PKX	A	Ubsite
P31939	331	1PKX	A	Ubsite
P31939	356	1PKX	A	Ubsite
P31939	397	1PKX	A	Ubsite
P31939	406	1PKX	A	Ubsite
P31939	437	1PKX	A	Ubsite
P31943	35	2LXU	A	Ubsite
P31943	87	2LXU	A	Ubsite
P31943	98	2LXU	A	Ubsite
P31948	68	1ELW	A	Ubsite
P31948	100	1ELW	A	Ubsite
P31948	109	1ELW	A	Ubsite
P32119	119	1QMV	A	Ubsite
P32119	135	1QMV	A	Ubsite
P32754	297	3ISQ	A	Ubsite
P32929	73	3COG	A	Ubsite
P32929	152	3COG	A	Ubsite
P32969	2	2CQL	A	Ubsite
P32969	21	2CQL	A	Ubsite
P32969	50	2CQL	A	Ubsite
P32969	82	2CQL	A	Ubsite
P33981	546	3HMP	A	Ubsite
P34897	95	3OU5	A	Ubsite
P34897	200	3OU5	A	Ubsite
P34897	469	3OU5	A	Ubsite
P34897	474	3OU5	A	Ubsite
P35221	178	4IGG	A	Ubsite
P35221	181	4IGG	A	Ubsite
P35222	158	1JDH	A	Ubsite
P35222	170	1JDH	A	Ubsite
P35222	233	1JDH	A	Ubsite
P35222	335	1JDH	A	Ubsite
P35222	354	1JDH	A	Ubsite
P35222	394	1JDH	A	Ubsite
P35222	508	1JDH	A	Ubsite
P35244	33	1L1O	A	Ubsite
P35244	39	1L1O	A	Ubsite
P35613-2	57	3B5H	A	Ubsite
P35613-2	63	3B5H	A	Ubsite
P35613-2	71	3B5H	A	Ubsite
P35613-2	111	3B5H	A	Ubsite
P35613-2	141	3B5H	A	Ubsite
P35613-2	148	3B5H	A	Ubsite
P36404	71	3DOE	A	Ubsite
P36639	79	3Q93	A	Ubsite
P36897	391	1IAS	A	Ubsite
P37108	78	1E8O	B	Ubsite
P37268	213	3VJ9	A	Ubsite
P37268	358	3VJ9	A	Ubsite
P37837	115	1F05	A	Ubsite
P37837	130	1F05	A	Ubsite
P37837	215	1F05	A	Ubsite
P37837	219	1F05	A	Ubsite
P37837	269	1F05	A	Ubsite
P37837	277	1F05	A	Ubsite
P37837	307	1F05	A	Ubsite
P37840	12	1XQ8	A	Ubsite
P37840	21	1XQ8	A	Ubsite
P37840	23	1XQ8	A	Ubsite
P38919	382	2J0S	A	Ubsite
P39687	20	2JE0	A	Ubsite
P39687	99	2JE0	A	Ubsite
P39748	297	1UL1	X	Ubsite
P41235	234	3FS1	A	Ubsite
P41235	307	3FS1	A	Ubsite
P41567	42	2IF1	A	Ubsite
P41567	91	2IF1	A	Ubsite
P41567	109	2IF1	A	Ubsite
P42126	283	1SG4	A	Ubsite
P42126	288	1SG4	A	Ubsite
P42224	592	1BF5	A	Ubsite
P42224	652	1BF5	A	Ubsite
P42785	137	3N2Z	B	Ubsite
P42785	462	3N2Z	B	Ubsite
P43246	332	3THX	A	Ubsite
P43250	343	3NYN	A	Ubsite
P43487	68	1K5D	B	Ubsite
P43487	150	1K5D	B	Ubsite
P43490	99	3DHF	A	Ubsite
P43490	107	3DHF	A	Ubsite
P43490	117	3DHF	A	Ubsite
P43490	228	3DHF	A	Ubsite
P45974	184	2G45	A	Ubsite
P46060	452	3UIP	C	Ubsite
P46060	524	3UIP	C	Ubsite
P46379	56	4EEW	A	Ubsite
P46379	80	4EEW	A	Ubsite
P46940	1111	3FAY	A	Ubsite
P47813	56	1D7Q	A	Ubsite
P48449	15	1W6J	A	Ubsite
P48449	65	1W6J	A	Ubsite
P48449	432	1W6J	A	Ubsite
P48449	506	1W6J	A	Ubsite
P48449	680	1W6J	A	Ubsite
P48637	141	2HGS	A	Ubsite
P48637	384	2HGS	A	Ubsite
P49005	80	3E0J	A	Ubsite
P49005	99	3E0J	A	Ubsite
P49005	125	3E0J	A	Ubsite
P49327	41	3HHD	A	Ubsite
P49327	70	3HHD	A	Ubsite
P49327	213	3HHD	A	Ubsite
P49327	235	3HHD	A	Ubsite
P49327	257	3HHD	A	Ubsite
P49327	298	3HHD	A	Ubsite
P49327	326	3HHD	A	Ubsite
P49327	436	3HHD	A	Ubsite
P49327	528	3HHD	A	Ubsite
P49327	673	3HHD	A	Ubsite
P49366	19	1RLZ	A	Ubsite
P49366	205	1RLZ	A	Ubsite
P49366	212	1RLZ	A	Ubsite
P49366	366	1RLZ	A	Ubsite
P49427	18	3RZ3	A	Ubsite
P49427	63	3RZ3	A	Ubsite
P49458	16	1E8O	A	Ubsite
P49591	12	3VBB	A	Ubsite
P49773	30	1KPF	A	Ubsite
P49902	211	2JC9	A	Ubsite
P49902	231	2JC9	A	Ubsite
P49915	65	2VPI	A	Ubsite
P49915	182	2VPI	A	Ubsite
P50579	427	1B6A	A	Ubsite
P50613	160	1UA2	A	Ubsite
P50750	24	3MI9	A	Ubsite
P50750	35	3MI9	A	Ubsite
P50750	164	3MI9	A	Ubsite
P50750	178	3MI9	A	Ubsite
P51452	116	3F81	A	Ubsite
P51610	363	4GO6	A	Ubsite
P51665	45	2O95	A	Ubsite
P51665	113	2O95	A	Ubsite
P51665	180	2O95	A	Ubsite
P51955	152	2W5A	A	Ubsite
P51955	156	2W5A	A	Ubsite
P51965	24	3BZH	A	Ubsite
P51965	136	3BZH	A	Ubsite
P52209	38	2JKV	A	Ubsite
P52209	48	2JKV	A	Ubsite
P52209	59	2JKV	A	Ubsite
P52209	119	2JKV	A	Ubsite
P52272	239	2DO0	A	Ubsite
P52292	83	3FEY	C	Ubsite
P52292	108	3FEY	C	Ubsite
P52292	123	3FEY	C	Ubsite
P52292	240	3FEY	C	Ubsite
P52292	291	3FEY	C	Ubsite
P52292	353	3FEY	C	Ubsite
P52292	486	3FEY	C	Ubsite
P52298	120	3FEY	B	Ubsite
P52434	95	2F3I	A	Ubsite
P52701	728	2O8B	B	Ubsite
P52701	1315	2O8B	B	Ubsite
P53004	261	2H63	A	Ubsite
P53350	492	3Q1I	A	Ubsite
P53396	97	3MWD	A	Ubsite
P53396	272	3MWD	A	Ubsite
P53396	488	3MWD	B	Ubsite
P53396	650	3MWD	B	Ubsite
P53396	780	3MWD	B	Ubsite
P53582	129	2GZ5	A	Ubsite
P53992	956	3EH2	A	Ubsite
P53999	68	2C62	A	Ubsite
P53999	114	2C62	A	Ubsite
P54252	117	2JRI	A	Ubsite
P54577	119	1N3L	A	Ubsite
P54577	513	1NTG	A	Ubsite
P54725	16	2WYQ	A	Ubsite
P54725	26	2WYQ	A	Ubsite
P54725	47	2WYQ	A	Ubsite
P54725	53	2WYQ	A	Ubsite
P54725	69	2WYQ	A	Ubsite
P54819	93	2C9Y	A	Ubsite
P55010	55	2E9H	A	Ubsite
P55072	45	3QWZ	A	Ubsite
P55072	60	3QWZ	A	Ubsite
P55072	109	3QWZ	A	Ubsite
P55072	112	3QWZ	A	Ubsite
P55273	62	1BI8	B	Ubsite
P55769	33	2OZB	A	Ubsite
P55769	44	2OZB	A	Ubsite
P55769	113	2OZB	A	Ubsite
P56589	208	3AJB	A	Ubsite
P56589	262	3AJB	A	Ubsite
P60033	124	1G8Q	A	Ubsite
P60033	144	1G8Q	A	Ubsite
P60174	51	1WYI	A	Ubsite
P60174	106	1WYI	A	Ubsite
P60174	179	1WYI	A	Ubsite
P60174	186	1WYI	A	Ubsite
P60174	193	1WYI	A	Ubsite
P60174	197	1WYI	A	Ubsite
P60174	212	1WYI	A	Ubsite
P60174	225	1WYI	A	Ubsite
P60174	231	1WYI	A	Ubsite
P60174	275	1WYI	A	Ubsite
P60604	142	3H8K	A	Ubsite
P60604	153	3H8K	A	Ubsite
P60604	156	3H8K	A	Ubsite
P60891	176	3S5J	A	Ubsite
P60891	194	3S5J	A	Ubsite
P60903	37	1BT6	A	Ubsite
P60903	47	1BT6	A	Ubsite
P61011	426	1QB2	A	Ubsite
P61081	36	1Y8X	A	Ubsite
P61081	72	1Y8X	A	Ubsite
P61081	75	1Y8X	A	Ubsite
P61081	81	1Y8X	A	Ubsite
P61081	92	1Y8X	A	Ubsite
P61086	72	3K9O	A	Ubsite
P61086	164	3K9O	A	Ubsite
P61088	10	4DHI	D	Ubsite
P61088	24	4DHI	D	Ubsite
P61088	68	4DHI	D	Ubsite
P61088	74	4DHI	D	Ubsite
P61088	82	4DHI	D	Ubsite
P61088	92	4DHI	D	Ubsite
P61088	94	4DHI	D	Ubsite
P61224	31	3CF6	R	Ubsite
P61586	133	1S1C	A	Ubsite
P61586	135	1S1C	A	Ubsite
P61586	162	1S1C	A	Ubsite
P61923	29	2HF6	A	Ubsite
P61923	39	2HF6	A	Ubsite
P61923	46	2HF6	A	Ubsite
P61923	51	2HF6	A	Ubsite
P61978	405	1ZZJ	A	Ubsite
P61978	422	1ZZJ	A	Ubsite
P61978	456	1ZZJ	A	Ubsite
P62136	26	3EGH	A	Ubsite
P62136	98	3EGH	A	Ubsite
P62136	113	3EGH	A	Ubsite
P62136	260	3EGH	A	Ubsite
P62158	22	1K90	D	Ubsite
P62158	31	1K90	D	Ubsite
P62158	95	1K90	D	Ubsite
P62304	80	3S6N	E	Ubsite
P62306	8	3S6N	F	Ubsite
P62306	17	3S6N	F	Ubsite
P62306	24	3S6N	F	Ubsite
P62308	20	3S6N	G	Ubsite
P62316	98	3S6N	B	Ubsite
P62318	78	2Y9A	D	Ubsite
P62487	27	2C35	B	Ubsite
P62487	71	2C35	B	Ubsite
P62487	81	2C35	B	Ubsite
P62487	146	2C35	B	Ubsite
P62495	404	1DT9	A	Ubsite
P62805	32	3NQJ	B	Ubsite
P62805	60	3NQJ	B	Ubsite
P62805	78	3NQJ	B	Ubsite
P62805	80	3NQJ	B	Ubsite
P62805	92	3NQJ	B	Ubsite
P62820	119	4FMC	B	Ubsite
P62877	105	1LDJ	B	Ubsite
P62937	28	1M63	C	Ubsite
P62937	44	1M63	C	Ubsite
P62937	49	1M63	C	Ubsite
P62937	76	1M63	C	Ubsite
P62937	82	1M63	C	Ubsite
P62937	118	1M63	C	Ubsite
P62937	125	1M63	C	Ubsite
P62937	131	1M63	C	Ubsite
P62937	133	1M63	C	Ubsite
P62993	109	3OV1	A	Ubsite
P63098	125	2P6B	B	Ubsite
P63104	9	1IB1	A	Ubsite
P63104	11	1IB1	A	Ubsite
P63104	49	1IB1	A	Ubsite
P63104	138	1IB1	A	Ubsite
P63104	139	1IB1	A	Ubsite
P63104	157	1IB1	A	Ubsite
P63104	158	1IB1	A	Ubsite
P63165	25	3UIP	B	Ubsite
P63165	37	3UIP	B	Ubsite
P63167	31	1CMI	A	Ubsite
P63167	36	1CMI	A	Ubsite
P63167	49	1CMI	A	Ubsite
P63208	56	2AST	A	Ubsite
P63208	128	2AST	A	Ubsite
P63208	130	2AST	A	Ubsite
P63208	137	2AST	A	Ubsite
P63208	142	2AST	A	Ubsite
P63244	12	4AOW	A	Ubsite
P63244	38	4AOW	A	Ubsite
P63244	44	4AOW	A	Ubsite
P63244	106	4AOW	A	Ubsite
P63244	130	4AOW	A	Ubsite
P63244	139	4AOW	A	Ubsite
P63244	172	4AOW	A	Ubsite
P63244	183	4AOW	A	Ubsite
P63244	257	4AOW	A	Ubsite
P63244	271	4AOW	A	Ubsite
P63272	8	3H7H	A	Ubsite
P63272	81	3H7H	A	Ubsite
P63279	18	3UIP	A	Ubsite
P67775	8	3DW8	C	Ubsite
P67775	21	3DW8	C	Ubsite
P67775	29	3DW8	C	Ubsite
P67775	41	3DW8	C	Ubsite
P67775	74	3DW8	C	Ubsite
P67775	283	3DW8	C	Ubsite
P67809	58	1H95	A	Ubsite
P67809	81	1H95	A	Ubsite
P67809	92	1H95	A	Ubsite
P67809	93	1H95	A	Ubsite
P67809	118	1H95	A	Ubsite
P68036	9	1C4Z	D	Ubsite
P68036	20	1C4Z	D	Ubsite
P68036	64	1C4Z	D	Ubsite
P68036	67	1C4Z	D	Ubsite
P68036	71	1C4Z	D	Ubsite
P68036	73	1C4Z	D	Ubsite
P68036	82	1C4Z	D	Ubsite
P68036	96	1C4Z	D	Ubsite
P68036	131	1C4Z	D	Ubsite
P68036	145	1C4Z	D	Ubsite
P78406	154	3MMY	A	Ubsite
P78406	252	3MMY	A	Ubsite
P78417	11	1EEM	A	Ubsite
P78417	65	1EEM	A	Ubsite
P81274	103	3SF4	A	Ubsite
P83876	51	1QGV	A	Ubsite
P83876	134	1QGV	A	Ubsite
P84077	73	1HUR	A	Ubsite
P84077	127	1HUR	A	Ubsite
P84077	142	1HUR	A	Ubsite
P84090	12	2NML	A	Ubsite
P84090	41	2NML	A	Ubsite
P84090	84	2NML	A	Ubsite
P84103	23	2I2Y	A	Ubsite
P84103	85	2I2Y	A	Ubsite
P98170	31	2POI	A	Ubsite
P98170	322	1G73	C	Ubsite
P98170	328	1G73	C	Ubsite
P99999	87	1J3S	A	Ubsite
P99999	100	1J3S	A	Ubsite
Q00169	178	1UW5	A	Ubsite
Q00403	119	1C9B	A	Ubsite
Q00610	86	4G55	A	Ubsite
Q00610	96	4G55	A	Ubsite
Q00610	163	4G55	A	Ubsite
Q00987	446	2VJE	A	Ubsite
Q01469	17	1B56	A	Ubsite
Q01469	24	1B56	A	Ubsite
Q01581	46	2P8U	A	Ubsite
Q01581	100	2P8U	A	Ubsite
Q01581	273	2P8U	A	Ubsite
Q01581	291	2P8U	A	Ubsite
Q01581	317	2P8U	A	Ubsite
Q01581	321	2P8U	A	Ubsite
Q01581	330	2P8U	A	Ubsite
Q01581	428	2P8U	A	Ubsite
Q02790	181	1Q1C	A	Ubsite
Q02790	387	1QZ2	A	Ubsite
Q03393	29	3I2B	A	Ubsite
Q03393	38	3I2B	A	Ubsite
Q04760	140	1QIP	A	Ubsite
Q04837	81	3ULL	A	Ubsite
Q04837	122	3ULL	A	Ubsite
Q05086	30	2KR1	A	Ubsite
Q05086	77	2KR1	A	Ubsite
Q05086	864	1C4Z	A	Ubsite
Q06187	406	3OCS	A	Ubsite
Q06210	694	2ZJ3	A	Ubsite
Q07817	87	4A1U	A	Ubsite
Q07820	194	3KJ0	A	Ubsite
Q07820	197	3KJ0	A	Ubsite
Q07955	30	1X4A	A	Ubsite
Q07955	38	1X4A	A	Ubsite
Q07955	138	3BEG	B	Ubsite
Q08211	417	3LLM	A	Ubsite
Q08211	467	3LLM	A	Ubsite
Q08257	23	1YB5	A	Ubsite
Q08345	153	4AG4	A	Ubsite
Q09161	117	3FEY	A	Ubsite
Q10471	189	2FFU	A	Ubsite
Q12834	259	4GGD	A	Ubsite
Q12849	242	2LMI	A	Ubsite
Q12933	481	1D00	A	Ubsite
Q13085	288	2YL2	A	Ubsite
Q13085-4	1796	4ASI	A	Ubsite
Q13094	30	2EAP	A	Ubsite
Q13185	154	3KUP	A	Ubsite
Q13257	122	2V64	A	Ubsite
Q13257	166	2V64	A	Ubsite
Q13257	200	2V64	A	Ubsite
Q13263	750	2RO1	A	Ubsite
Q13263	770	2RO1	A	Ubsite
Q13263	774	2RO1	A	Ubsite
Q13263	779	2RO1	A	Ubsite
Q13283	36	3Q90	A	Ubsite
Q13418	85	3F6Q	A	Ubsite
Q13485	507	1YGS	A	Ubsite
Q13485	519	1YGS	A	Ubsite
Q13526	13	1PIN	A	Ubsite
Q13526	95	1PIN	A	Ubsite
Q13564	253	2NVU	A	Ubsite
Q13564	363	2NVU	A	Ubsite
Q13564	378	2NVU	A	Ubsite
Q13564	456	2NVU	A	Ubsite
Q13569	221	2RBA	A	Ubsite
Q13616	708	3TDU	C	Ubsite
Q13616	769	3TDU	C	Ubsite
Q13619	422	2HYE	C	Ubsite
Q13630	21	4B8W	A	Ubsite
Q13630	44	4B8W	A	Ubsite
Q13868	180	2NN6	H	Ubsite
Q13907-2	170	2ICJ	A	Ubsite
Q14103	197	1X0F	A	Ubsite
Q14181	72	2KEB	A	Ubsite
Q14186	320	2AZE	A	Ubsite
Q14353	235	3ORH	A	Ubsite
Q14376	100	1EK6	A	Ubsite
Q14498	244	2JRS	A	Ubsite
Q14527	95	2L1I	A	Ubsite
Q14691	51	2E9X	A	Ubsite
Q14691	63	2E9X	A	Ubsite
Q14807	213	3BFN	A	Ubsite
Q14974	23	1IBR	B	Ubsite
Q14974	62	1IBR	B	Ubsite
Q14974	206	1IBR	B	Ubsite
Q14974	211	1IBR	B	Ubsite
Q14974	376	1IBR	B	Ubsite
Q15075	58	3MJH	B	Ubsite
Q15084-2	297	1X5D	A	Ubsite
Q15185	48	1EJF	A	Ubsite
Q15233	68	3SDE	B	Ubsite
Q15233	99	3SDE	B	Ubsite
Q15233	107	3SDE	B	Ubsite
Q15233	109	3SDE	B	Ubsite
Q15233	126	3SDE	B	Ubsite
Q15233	190	3SDE	B	Ubsite
Q15233	198	3SDE	B	Ubsite
Q15233	249	3SDE	B	Ubsite
Q15233	272	3SDE	B	Ubsite
Q15233	279	3SDE	B	Ubsite
Q15233	295	3SDE	B	Ubsite
Q15366-3	23	2AXY	A	Ubsite
Q15366-3	319	2P2R	A	Ubsite
Q15369	32	4AJY	C	Ubsite
Q15369	43	4AJY	C	Ubsite
Q15370	36	4AJY	B	Ubsite
Q15436	669	3EGD	A	Ubsite
Q15631	56	1J1J	A	Ubsite
Q15631	187	1J1J	A	Ubsite
Q15691	83	2QJZ	A	Ubsite
Q15717	182	4ED5	A	Ubsite
Q15797	269	1KHU	A	Ubsite
Q15819	66	1J7D	A	Ubsite
Q16186	21	2KR0	A	Ubsite
Q16186	34	2KR0	A	Ubsite
Q16186	42	2KR0	A	Ubsite
Q16186	83	2KR0	A	Ubsite
Q16186	379	2KR0	A	Ubsite
Q16186	395	2KR0	A	Ubsite
Q16186	397	2KR0	A	Ubsite
Q16222	12	1JVG	A	Ubsite
Q16531	70	3EI2	A	Ubsite
Q16531	92	3EI2	A	Ubsite
Q16531	141	3EI2	A	Ubsite
Q16531	153	3EI2	A	Ubsite
Q16531	191	3EI2	A	Ubsite
Q16531	298	3EI2	A	Ubsite
Q16531	383	3EI2	A	Ubsite
Q16531	491	3EI2	A	Ubsite
Q16531	570	3EI2	A	Ubsite
Q16531	579	3EI2	A	Ubsite
Q16531	823	3EI2	A	Ubsite
Q16531	857	3EI2	A	Ubsite
Q16531	897	3EI2	A	Ubsite
Q16531	917	3EI2	A	Ubsite
Q16531	936	3EI2	A	Ubsite
Q16654	111	2ZKJ	A	Ubsite
Q16666	250	2OQ0	A	Ubsite
Q16666	330	2OQ0	A	Ubsite
Q16666	674	3B6Y	A	Ubsite
Q16666	743	3B6Y	A	Ubsite
Q16719	96	3E9K	A	Ubsite
Q16740	214	1TG6	A	Ubsite
Q16763	18	1ZDN	A	Ubsite
Q16763	100	1ZDN	A	Ubsite
Q16850	141	3LD6	A	Ubsite
Q16850	436	3LD6	A	Ubsite
Q16875	302	2AXN	A	Ubsite
Q5VVJ2	135	2CU7	A	Ubsite
Q6ICB0	18	3EBQ	A	Ubsite
Q6NYC1-2	167	3LDB	A	Ubsite
Q6P2Q9	1801	3ENB	A	Ubsite
Q6P2Q9	1859	3ENB	A	Ubsite
Q6ZYL4	31	2JNJ	A	Ubsite
Q71DI3	57	3AV1	A	Ubsite
Q71DI3	80	3AV1	A	Ubsite
Q71DI3	123	3AV1	A	Ubsite
Q7KZF4	848	3OMC	A	Ubsite
Q7KZF4	886	3OMC	A	Ubsite
Q7L576	422	3P8C	A	Ubsite
Q7Z4W1	17	1PR9	A	Ubsite
Q7Z4W1	161	1PR9	A	Ubsite
Q7Z4W1	171	1PR9	A	Ubsite
Q7Z628-2	140	3EO2	A	Ubsite
Q86VP6	55	1U6G	C	Ubsite
Q86VP6	255	1U6G	C	Ubsite
Q86X55	470	2Y1W	A	Ubsite
Q8IVD9	177	1WGV	A	Ubsite
Q8TBC4	147	3GZN	B	Ubsite
Q8TBC4	284	3GZN	B	Ubsite
Q8TBC4	307	3GZN	B	Ubsite
Q8TBC4	361	3GZN	B	Ubsite
Q8TBC4	398	3GZN	B	Ubsite
Q8WUW1	70	3P8C	E	Ubsite
Q92522	106	2LSO	A	Ubsite
Q92783	133	3LDZ	A	Ubsite
Q92871	30	2FUE	A	Ubsite
Q92890	139	2YUJ	A	Ubsite
Q92890	175	2YUJ	A	Ubsite
Q92945	251	2JVZ	A	Ubsite
Q92973	327	2Z5K	A	Ubsite
Q92990	433	4F52	E	Ubsite
Q93009	355	1NBF	A	Ubsite
Q93009	420	1NBF	A	Ubsite
Q93009	824	2YLM	A	Ubsite
Q93009	841	2YLM	A	Ubsite
Q93009	869	2YLM	A	Ubsite
Q93009	882	2YLM	A	Ubsite
Q93009	934	2YLM	A	Ubsite
Q93096	15	1RXD	A	Ubsite
Q93096	144	1RXD	A	Ubsite
Q96A49	210	1X3A	A	Ubsite
Q96BM9	68	1ZD9	A	Ubsite
Q96C86	128	1XMM	A	Ubsite
Q96EK4	38	2LAU	A	Ubsite
Q96GG9	63	3TDU	A	Ubsite
Q96GG9	64	3TDU	A	Ubsite
Q96GG9	143	3TDU	A	Ubsite
Q96GG9	149	3TDU	A	Ubsite
Q96H20	38	3CUQ	A	Ubsite
Q96H20	134	3CUQ	A	Ubsite
Q96J02	66	2NQ3	A	Ubsite
Q96P11-2	249	2B9E	A	Ubsite
Q96P11-2	253	2B9E	A	Ubsite
Q96P11-2	262	2B9E	A	Ubsite
Q96PU5-4	535	2ONI	A	Ubsite
Q99584	61	2EGD	A	Ubsite
Q99598	150	3QB5	K	Ubsite
Q99598	241	3QB5	K	Ubsite
Q99598	261	3QB5	K	Ubsite
Q99729-2	83	3S7R	A	Ubsite
Q99729-2	92	3S7R	A	Ubsite
Q99729-2	102	3S7R	A	Ubsite
Q99828	10	1Y1A	A	Ubsite
Q99828	24	1Y1A	A	Ubsite
Q99828	65	1Y1A	A	Ubsite
Q99986	188	2LAV	A	Ubsite
Q99986	301	2LAV	A	Ubsite
Q99986	329	2LAV	A	Ubsite
Q9BRA2	89	1WOU	A	Ubsite
Q9BRA2	98	1WOU	A	Ubsite
Q9BRG1	64	3CUQ	C	Ubsite
Q9BRJ7	151	3KVH	A	Ubsite
Q9BT73	110	2Z5E	A	Ubsite
Q9BUP3-2	36	2BKA	A	Ubsite
Q9BY32	56	2CAR	A	Ubsite
Q9BZL1	28	1P0R	A	Ubsite
Q9BZX2	75	1UJ2	A	Ubsite
Q9BZX2	78	1UJ2	A	Ubsite
Q9BZX2	202	1UJ2	A	Ubsite
Q9GZZ1	17	3TFY	A	Ubsite
Q9GZZ1	34	3TFY	A	Ubsite
Q9GZZ1	37	3TFY	A	Ubsite
Q9H0S4	161	3BER	A	Ubsite
Q9H9B1	827	3B95	A	Ubsite
Q9H9Q4	180	2QM4	A	Ubsite
Q9HAV4	930	3A6P	A	Ubsite
Q9HB21	229	1EAZ	A	Ubsite
Q9NP77	28	3O2S	B	Ubsite
Q9NPD8	48	1YH2	A	Ubsite
Q9NPD8	91	1YH2	A	Ubsite
Q9NQ88	37	3DCY	A	Ubsite
Q9NQC3	1090	2G31	A	Ubsite
Q9NQR1	236	1ZKK	A	Ubsite
Q9NQR1	245	1ZKK	A	Ubsite
Q9NQR1	255	1ZKK	A	Ubsite
Q9NQR1	275	1ZKK	A	Ubsite
Q9NQT5	151	2NN6	G	Ubsite
Q9NR31	27	2GAO	A	Ubsite
Q9NR56	41	3D2N	A	Ubsite
Q9NRN7	164	2CG5	A	Ubsite
Q9NRN7	214	2CG5	A	Ubsite
Q9NRX4	59	2HW4	A	Ubsite
Q9NTK5	190	2OHF	A	Ubsite
Q9NTM9	186	3IWP	A	Ubsite
Q9NTX7	131	3V3L	A	Ubsite
Q9NTX7	176	3V3L	A	Ubsite
Q9NVP1	224	3LY5	A	Ubsite
Q9NVR0	234	3I3N	A	Ubsite
Q9NVR0	298	3I3N	A	Ubsite
Q9NVX7	232	2EQX	A	Ubsite
Q9NYT0	314	1X1G	A	Ubsite
Q9NYT0	339	1X1G	A	Ubsite
Q9NZ01	2	2DZJ	A	Ubsite
Q9NZ01	12	2DZJ	A	Ubsite
Q9NZ01	33	2DZJ	A	Ubsite
Q9NZ01	38	2DZJ	A	Ubsite
Q9NZ01	67	2DZJ	A	Ubsite
Q9NZ52	100	1JUQ	A	Ubsite
Q9NZ52	264	1WR6	A	Ubsite
Q9NZL9	316	2YDY	A	Ubsite
Q9UBE0	32	3KYC	A	Ubsite
Q9UBE0	45	3KYC	A	Ubsite
Q9UBE0	53	3KYC	A	Ubsite
Q9UBE0	61	3KYC	A	Ubsite
Q9UBE0	208	3KYC	A	Ubsite
Q9UBE0	335	3KYC	A	Ubsite
Q9UBQ5	13	1RZ4	A	Ubsite
Q9UBQ5	16	1RZ4	A	Ubsite
Q9UBQ5	38	1RZ4	A	Ubsite
Q9UBQ7	262	2GCG	A	Ubsite
Q9UBT2	316	2PX9	A	Ubsite
Q9UBU8	226	2F5J	A	Ubsite
Q9UBU8	240	2F5J	A	Ubsite
Q9UBU9	230	3RW6	A	Ubsite
Q9UDY8	644	3UOA	B	Ubsite
Q9UDY8	648	3UOA	B	Ubsite
Q9UDY8	661	3UOA	B	Ubsite
Q9UDY8	665	3UOA	B	Ubsite
Q9UDY8	677	3UOA	B	Ubsite
Q9UDY8	679	3UOA	B	Ubsite
Q9UDY8	702	3UOA	B	Ubsite
Q9UDY8	709	3UOA	B	Ubsite
Q9UDY8	714	3UOA	B	Ubsite
Q9UER7	208	4H9N	C	Ubsite
Q9UER7	378	4H9N	C	Ubsite
Q9UER7	385	4H9N	C	Ubsite
Q9UHD9	66	1J8C	A	Ubsite
Q9UHD9	79	1J8C	A	Ubsite
Q9UHL4	112	3JYH	A	Ubsite
Q9UHL4	215	3JYH	A	Ubsite
Q9UHL4	228	3JYH	A	Ubsite
Q9UKF6	381	2I7V	A	Ubsite
Q9UKF6	428	2I7V	A	Ubsite
Q9UKG1	63	2Z0N	A	Ubsite
Q9UMR2	92	3FHT	A	Ubsite
Q9UMX1	257	1M1L	A	Ubsite
Q9UNN5	139	2DZM	A	Ubsite
Q9UNN5	146	2DZM	A	Ubsite
Q9UNN5	157	2DZM	A	Ubsite
Q9UNQ2	106	1ZQ9	A	Ubsite
Q9UNQ2	253	1ZQ9	A	Ubsite
Q9UNZ2	172	1SS6	A	Ubsite
Q9UQ80	20	2Q8K	A	Ubsite
Q9UQ80	158	2Q8K	A	Ubsite
Q9UQ80	344	2Q8K	A	Ubsite
Q9UQ80	355	2Q8K	A	Ubsite
Q9Y221	50	1SQW	A	Ubsite
Q9Y221	94	1SQW	A	Ubsite
Q9Y230	427	2XSZ	D	Ubsite
Q9Y232	538	2GTR	A	Ubsite
Q9Y248	80	2E9X	B	Ubsite
Q9Y248	118	2E9X	B	Ubsite
Q9Y263	393	2K8C	B	Ubsite
Q9Y263	456	2K8C	B	Ubsite
Q9Y265	22	2XSZ	A	Ubsite
Q9Y265	33	2XSZ	A	Ubsite
Q9Y265	76	2XSZ	A	Ubsite
Q9Y265	400	2XSZ	A	Ubsite
Q9Y285	187	3L4G	A	Ubsite
Q9Y285	311	3L4G	A	Ubsite
Q9Y285	315	3L4G	A	Ubsite
Q9Y285	343	3L4G	A	Ubsite
Q9Y285	349	3L4G	A	Ubsite
Q9Y285	397	3L4G	A	Ubsite
Q9Y285	406	3L4G	A	Ubsite
Q9Y285	427	3L4G	A	Ubsite
Q9Y285	481	3L4G	A	Ubsite
Q9Y295	290	2EKI	A	Ubsite
Q9Y295	352	2EKI	A	Ubsite
Q9Y296	30	2J3T	D	Ubsite
Q9Y296	41	2J3T	D	Ubsite
Q9Y296	80	2J3T	D	Ubsite
Q9Y316	108	3BCZ	A	Ubsite
Q9Y316	148	3BCZ	A	Ubsite
Q9Y376	301	2WTK	A	Ubsite
Q9Y3B4	29	2F9D	A	Ubsite
Q9Y3B4	41	2F9D	A	Ubsite
Q9Y3B4	71	2F9D	A	Ubsite
Q9Y3E5	171	1Q7S	A	Ubsite
Q9Y3E5	177	1Q7S	A	Ubsite
Q9Y3Z3	304	3U1N	A	Ubsite
Q9Y4K3	124	3HCS	A	Ubsite
Q9Y5J7	81	2BSK	A	Ubsite
A8K3Z8	12	3CH5	A	Non-Ubsite
A8K3Z8	28	3CH5	A	Non-Ubsite
A8K3Z8	37	3CH5	A	Non-Ubsite
A8K3Z8	127	3CH5	A	Non-Ubsite
A8K3Z8	130	3CH5	A	Non-Ubsite
A8K3Z8	132	3CH5	A	Non-Ubsite
A8K3Z8	167	3CH5	A	Non-Ubsite
O00299	37	1RK4	A	Non-Ubsite
O00299	79	1RK4	A	Non-Ubsite
O00299	95	1RK4	A	Non-Ubsite
O00299	192	1RK4	A	Non-Ubsite
O00299	193	1RK4	A	Non-Ubsite
O00399	10	3TV0	A	Non-Ubsite
O00399	38	3TV0	A	Non-Ubsite
O00399	80	3TV0	A	Non-Ubsite
O00399	100	3TV0	A	Non-Ubsite
O00478	136	4F8T	A	Non-Ubsite
O00478	142	4F8T	A	Non-Ubsite
O00478	155	4F8T	A	Non-Ubsite
O00478	178	4F8T	A	Non-Ubsite
O00478	183	4F8T	A	Non-Ubsite
O00478	231	4F8T	A	Non-Ubsite
O00541	322	2EP8	A	Non-Ubsite
O00541	324	2EP8	A	Non-Ubsite
O00541	325	2EP8	A	Non-Ubsite
O00541	358	2EP8	A	Non-Ubsite
O00560	119	1W9E	A	Non-Ubsite
O00560	124	1W9E	A	Non-Ubsite
O00560	130	1W9E	A	Non-Ubsite
O00560	173	1W9E	A	Non-Ubsite
O00560	176	1W9E	A	Non-Ubsite
O00560	179	1W9E	A	Non-Ubsite
O00560	203	1W9E	A	Non-Ubsite
O00560	214	1W9E	A	Non-Ubsite
O00560	217	1W9E	A	Non-Ubsite
O00560	250	1W9E	A	Non-Ubsite
O00571	418	2JGN	A	Non-Ubsite
O00571	427	2JGN	A	Non-Ubsite
O00571	440	2JGN	A	Non-Ubsite
O00571	451	2JGN	A	Non-Ubsite
O00571	491	2JGN	A	Non-Ubsite
O00571	564	2JGN	A	Non-Ubsite
O00764	53	2YXT	A	Non-Ubsite
O00764	88	2YXT	A	Non-Ubsite
O00764	102	2YXT	A	Non-Ubsite
O00764	225	2YXT	A	Non-Ubsite
O00764	247	2YXT	A	Non-Ubsite
O00764	253	2YXT	A	Non-Ubsite
O00764	297	2YXT	A	Non-Ubsite
O14545	101	2D9K	A	Non-Ubsite
O14545	126	2D9K	A	Non-Ubsite
O14593	107	3V30	A	Non-Ubsite
O14593	112	3V30	A	Non-Ubsite
O14593	237	3V30	A	Non-Ubsite
O14593	248	3V30	A	Non-Ubsite
O14737	66	2CRU	A	Non-Ubsite
O14737	86	2CRU	A	Non-Ubsite
O14737	98	2CRU	A	Non-Ubsite
O14737	105	2CRU	A	Non-Ubsite
O14744-2	18	4GQB	A	Non-Ubsite
O14744-2	34	4GQB	A	Non-Ubsite
O14744-2	78	4GQB	A	Non-Ubsite
O14744-2	81	4GQB	A	Non-Ubsite
O14744-2	167	4GQB	A	Non-Ubsite
O14744-2	183	4GQB	A	Non-Ubsite
O14744-2	224	4GQB	A	Non-Ubsite
O14744-2	231	4GQB	A	Non-Ubsite
O14744-2	242	4GQB	A	Non-Ubsite
O14744-2	258	4GQB	A	Non-Ubsite
O14744-2	285	4GQB	A	Non-Ubsite
O14744-2	312	4GQB	A	Non-Ubsite
O14744-2	326	4GQB	A	Non-Ubsite
O14744-2	337	4GQB	A	Non-Ubsite
O14744-2	363	4GQB	A	Non-Ubsite
O14744-2	376	4GQB	A	Non-Ubsite
O14744-2	411	4GQB	A	Non-Ubsite
O14744-2	441	4GQB	A	Non-Ubsite
O14744-2	570	4GQB	A	Non-Ubsite
O14744-2	592	4GQB	A	Non-Ubsite
O14744-2	593	4GQB	A	Non-Ubsite
O14929	73	2P0W	A	Non-Ubsite
O14929	94	2P0W	A	Non-Ubsite
O14929	132	2P0W	A	Non-Ubsite
O14929	137	2P0W	A	Non-Ubsite
O14929	163	2P0W	A	Non-Ubsite
O14929	207	2P0W	A	Non-Ubsite
O14929	210	2P0W	A	Non-Ubsite
O14929	233	2P0W	A	Non-Ubsite
O14929	284	2P0W	A	Non-Ubsite
O14929	292	2P0W	A	Non-Ubsite
O14929	322	2P0W	A	Non-Ubsite
O14929	325	2P0W	A	Non-Ubsite
O14964	14	3ZYQ	A	Non-Ubsite
O14964	43	3ZYQ	A	Non-Ubsite
O14964	50	3ZYQ	A	Non-Ubsite
O14964	51	3ZYQ	A	Non-Ubsite
O14964	52	3ZYQ	A	Non-Ubsite
O14964	73	3ZYQ	A	Non-Ubsite
O14964	107	3ZYQ	A	Non-Ubsite
O14964	124	3ZYQ	A	Non-Ubsite
O14964	179	3ZYQ	A	Non-Ubsite
O14964	410	3F1I	H	Non-Ubsite
O14964	424	3F1I	H	Non-Ubsite
O14964	494	3F1I	H	Non-Ubsite
O14980	76	3GB8	A	Non-Ubsite
O14980	88	3GB8	A	Non-Ubsite
O14980	103	3GB8	A	Non-Ubsite
O14980	104	3GB8	A	Non-Ubsite
O14980	112	3GB8	A	Non-Ubsite
O14980	124	3GB8	A	Non-Ubsite
O14980	129	3GB8	A	Non-Ubsite
O14980	139	3GB8	A	Non-Ubsite
O14980	172	3GB8	A	Non-Ubsite
O14980	195	3GB8	A	Non-Ubsite
O14980	245	3GB8	A	Non-Ubsite
O14980	253	3GB8	A	Non-Ubsite
O14980	266	3GB8	A	Non-Ubsite
O14980	295	3GB8	A	Non-Ubsite
O14980	312	3GB8	A	Non-Ubsite
O14980	331	3GB8	A	Non-Ubsite
O14980	339	3GB8	A	Non-Ubsite
O14980	367	3GB8	A	Non-Ubsite
O14980	492	3GB8	A	Non-Ubsite
O14980	514	3GB8	A	Non-Ubsite
O14980	522	3GB8	A	Non-Ubsite
O14980	531	3GB8	A	Non-Ubsite
O14980	534	3GB8	A	Non-Ubsite
O14980	537	3GB8	A	Non-Ubsite
O14980	560	3GB8	A	Non-Ubsite
O14980	563	3GB8	A	Non-Ubsite
O14980	568	3GB8	A	Non-Ubsite
O14980	590	3GB8	A	Non-Ubsite
O14980	594	3GB8	A	Non-Ubsite
O14980	656	3GB8	A	Non-Ubsite
O14980	674	3GB8	A	Non-Ubsite
O14980	680	3GB8	A	Non-Ubsite
O14980	700	3GB8	A	Non-Ubsite
O14980	722	3GB8	A	Non-Ubsite
O14980	741	3GB8	A	Non-Ubsite
O14980	752	3GB8	A	Non-Ubsite
O14980	810	3GB8	A	Non-Ubsite
O14980	836	3GB8	A	Non-Ubsite
O14980	872	3GB8	A	Non-Ubsite
O14980	883	3GB8	A	Non-Ubsite
O14980	957	3GB8	A	Non-Ubsite
O14980	983	3GB8	A	Non-Ubsite
O14980	995	3GB8	A	Non-Ubsite
O14980	1012	3GB8	A	Non-Ubsite
O14980	1023	3GB8	A	Non-Ubsite
O14980	1049	3GB8	A	Non-Ubsite
O14980	1051	3GB8	A	Non-Ubsite
O15294	337	3TAX	A	Non-Ubsite
O15294	352	3TAX	A	Non-Ubsite
O15294	376	3TAX	A	Non-Ubsite
O15294	406	3TAX	A	Non-Ubsite
O15294	440	3TAX	A	Non-Ubsite
O15294	457	3TAX	A	Non-Ubsite
O15294	459	3TAX	A	Non-Ubsite
O15294	487	3TAX	A	Non-Ubsite
O15294	488	3TAX	A	Non-Ubsite
O15294	499	3TAX	A	Non-Ubsite
O15294	521	3TAX	A	Non-Ubsite
O15294	534	3TAX	A	Non-Ubsite
O15294	540	3TAX	A	Non-Ubsite
O15294	547	3TAX	A	Non-Ubsite
O15294	550	3TAX	A	Non-Ubsite
O15294	585	3TAX	A	Non-Ubsite
O15294	604	3TAX	A	Non-Ubsite
O15294	623	3TAX	A	Non-Ubsite
O15294	644	3TAX	A	Non-Ubsite
O15294	695	3TAX	A	Non-Ubsite
O15294	718	3TAX	A	Non-Ubsite
O15294	724	3TAX	A	Non-Ubsite
O15294	755	3TAX	A	Non-Ubsite
O15294	816	3TAX	A	Non-Ubsite
O15294	852	3TAX	A	Non-Ubsite
O15294	866	3TAX	A	Non-Ubsite
O15294	908	3TAX	A	Non-Ubsite
O15294	971	3TAX	A	Non-Ubsite
O15294	982	3TAX	A	Non-Ubsite
O15294	992	3TAX	A	Non-Ubsite
O15294	996	3TAX	A	Non-Ubsite
O15294	999	3TAX	A	Non-Ubsite
O15294	1032	3TAX	A	Non-Ubsite
O15294	1038	3TAX	A	Non-Ubsite
O15379	3	4A69	A	Non-Ubsite
O15379	25	4A69	A	Non-Ubsite
O15379	43	4A69	A	Non-Ubsite
O15379	49	4A69	A	Non-Ubsite
O15379	83	4A69	A	Non-Ubsite
O15379	121	4A69	A	Non-Ubsite
O15379	137	4A69	A	Non-Ubsite
O15379	138	4A69	A	Non-Ubsite
O15379	159	4A69	A	Non-Ubsite
O15379	194	4A69	A	Non-Ubsite
O15379	233	4A69	A	Non-Ubsite
O15379	284	4A69	A	Non-Ubsite
O15379	367	4A69	A	Non-Ubsite
O15533-3	213	3F8U	B	Non-Ubsite
O15533-3	290	3F8U	B	Non-Ubsite
O15533-3	293	3F8U	B	Non-Ubsite
O15533-3	342	3F8U	B	Non-Ubsite
O43169	101	3NER	A	Non-Ubsite
O43252	39	2OFX	A	Non-Ubsite
O43252	65	2OFX	A	Non-Ubsite
O43252	97	2OFX	A	Non-Ubsite
O43252	118	2OFX	A	Non-Ubsite
O43252	171	2OFX	A	Non-Ubsite
O43252	175	2OFX	A	Non-Ubsite
O43252	176	2OFX	A	Non-Ubsite
O43252	194	2OFX	A	Non-Ubsite
O43252	203	2OFX	A	Non-Ubsite
O43252	235	2QJF	A	Non-Ubsite
O43252	243	2QJF	A	Non-Ubsite
O43252	248	2QJF	A	Non-Ubsite
O43252	258	2QJF	A	Non-Ubsite
O43252	261	2QJF	A	Non-Ubsite
O43252	317	2QJF	A	Non-Ubsite
O43252	348	2QJF	A	Non-Ubsite
O43252	361	2QJF	A	Non-Ubsite
O43252	367	2QJF	A	Non-Ubsite
O43252	404	2QJF	A	Non-Ubsite
O43252	406	2QJF	A	Non-Ubsite
O43252	408	2QJF	A	Non-Ubsite
O43252	437	2QJF	A	Non-Ubsite
O43252	459	2QJF	A	Non-Ubsite
O43252	470	2QJF	A	Non-Ubsite
O43252	534	2QJF	A	Non-Ubsite
O43252	544	2QJF	A	Non-Ubsite
O43252	567	2QJF	A	Non-Ubsite
O43252	568	2QJF	A	Non-Ubsite
O43252	569	2QJF	A	Non-Ubsite
O43252	570	2QJF	A	Non-Ubsite
O43252	593	2QJF	A	Non-Ubsite
O43252	600	2QJF	A	Non-Ubsite
O43252	609	2QJF	A	Non-Ubsite
O43293	29	3BHY	A	Non-Ubsite
O43293	33	3BHY	A	Non-Ubsite
O43293	37	3BHY	A	Non-Ubsite
O43293	42	3BHY	A	Non-Ubsite
O43293	45	3BHY	A	Non-Ubsite
O43293	46	3BHY	A	Non-Ubsite
O43293	86	3BHY	A	Non-Ubsite
O43293	108	3BHY	A	Non-Ubsite
O43293	121	3BHY	A	Non-Ubsite
O43293	133	3BHY	A	Non-Ubsite
O43293	141	3BHY	A	Non-Ubsite
O43293	150	3BHY	A	Non-Ubsite
O43293	158	3BHY	A	Non-Ubsite
O43293	222	3BHY	A	Non-Ubsite
O43293	249	3BHY	A	Non-Ubsite
O43293	258	3BHY	A	Non-Ubsite
O43293	261	3BHY	A	Non-Ubsite
O43390	339	2DK2	A	Non-Ubsite
O43390	371	2DK2	A	Non-Ubsite
O43390	372	2DK2	A	Non-Ubsite
O43390	397	2DK2	A	Non-Ubsite
O43390	410	2DK2	A	Non-Ubsite
O43390	414	2DK2	A	Non-Ubsite
O43390	415	2DK2	A	Non-Ubsite
O43396	132	1WWY	A	Non-Ubsite
O43396	152	1WWY	A	Non-Ubsite
O43396	176	1WWY	A	Non-Ubsite
O43396	192	1WWY	A	Non-Ubsite
O43396	226	1WWY	A	Non-Ubsite
O43396	237	1WWY	A	Non-Ubsite
O43617	32	2CFH	A	Non-Ubsite
O43617	80	2CFH	A	Non-Ubsite
O43617	84	2CFH	A	Non-Ubsite
O43617	149	2CFH	A	Non-Ubsite
O43765	103	2VYI	A	Non-Ubsite
O43765	174	2VYI	A	Non-Ubsite
O43791	28	3IVV	A	Non-Ubsite
O43791	31	3IVV	A	Non-Ubsite
O43791	53	3IVV	A	Non-Ubsite
O43791	64	3IVV	A	Non-Ubsite
O43791	66	3IVV	A	Non-Ubsite
O43791	74	3IVV	A	Non-Ubsite
O43791	81	3IVV	A	Non-Ubsite
O43791	95	3IVV	A	Non-Ubsite
O43791	101	3IVV	A	Non-Ubsite
O43791	103	3IVV	A	Non-Ubsite
O43791	115	3IVV	A	Non-Ubsite
O43791	129	3IVV	A	Non-Ubsite
O43791	134	3IVV	A	Non-Ubsite
O43791	135	3IVV	A	Non-Ubsite
O43791	154	3IVV	A	Non-Ubsite
O43809	73	3P6Y	A	Non-Ubsite
O43809	105	3P6Y	A	Non-Ubsite
O43809	167	3P6Y	A	Non-Ubsite
O43809	169	3P6Y	A	Non-Ubsite
O43809	172	3P6Y	A	Non-Ubsite
O43809	173	3P6Y	A	Non-Ubsite
O43809	192	3P6Y	A	Non-Ubsite
O43813	39	3E6U	A	Non-Ubsite
O43813	52	3E6U	A	Non-Ubsite
O43813	93	3E6U	A	Non-Ubsite
O43813	101	3E6U	A	Non-Ubsite
O43813	123	3E6U	A	Non-Ubsite
O43813	167	3E6U	A	Non-Ubsite
O43813	173	3E6U	A	Non-Ubsite
O43813	196	3E6U	A	Non-Ubsite
O43813	202	3E6U	A	Non-Ubsite
O43813	239	3E6U	A	Non-Ubsite
O43813	245	3E6U	A	Non-Ubsite
O43813	255	3E6U	A	Non-Ubsite
O43813	291	3E6U	A	Non-Ubsite
O43813	297	3E6U	A	Non-Ubsite
O43813	316	3E6U	A	Non-Ubsite
O43813	317	3E6U	A	Non-Ubsite
O43813	343	3E6U	A	Non-Ubsite
O43813	350	3E6U	A	Non-Ubsite
O43813	391	3E6U	A	Non-Ubsite
O60921	2	3A1J	B	Non-Ubsite
O60921	6	3A1J	B	Non-Ubsite
O60921	25	3A1J	B	Non-Ubsite
O60921	28	3A1J	B	Non-Ubsite
O60921	38	3A1J	B	Non-Ubsite
O60921	46	3A1J	B	Non-Ubsite
O60921	93	3A1J	B	Non-Ubsite
O60921	102	3A1J	B	Non-Ubsite
O60921	104	3A1J	B	Non-Ubsite
O60921	108	3A1J	B	Non-Ubsite
O60921	141	3A1J	B	Non-Ubsite
O60921	144	3A1J	B	Non-Ubsite
O60921	167	3A1J	B	Non-Ubsite
O60921	172	3A1J	B	Non-Ubsite
O60921	174	3A1J	B	Non-Ubsite
O60921	193	3A1J	B	Non-Ubsite
O60921	206	3A1J	B	Non-Ubsite
O60921	236	3A1J	B	Non-Ubsite
O60921	250	3A1J	B	Non-Ubsite
O60921	259	3A1J	B	Non-Ubsite
O75191	21	4BC3	A	Non-Ubsite
O75191	56	4BC3	A	Non-Ubsite
O75191	78	4BC3	A	Non-Ubsite
O75191	80	4BC3	A	Non-Ubsite
O75191	105	4BC3	A	Non-Ubsite
O75191	227	4BC3	A	Non-Ubsite
O75191	244	4BC3	A	Non-Ubsite
O75191	273	4BC3	A	Non-Ubsite
O75191	337	4BC3	A	Non-Ubsite
O75191	345	4BC3	A	Non-Ubsite
O75191	360	4BC3	A	Non-Ubsite
O75191	398	4BC3	A	Non-Ubsite
O75191	419	4BC3	A	Non-Ubsite
O75191	433	4BC3	A	Non-Ubsite
O75191	435	4BC3	A	Non-Ubsite
O75191	494	4BC3	A	Non-Ubsite
O75191	522	4BC3	A	Non-Ubsite
O75223	50	2Q53	A	Non-Ubsite
O75223	59	2Q53	A	Non-Ubsite
O75223	85	2Q53	A	Non-Ubsite
O75223	88	2Q53	A	Non-Ubsite
O75223	101	2Q53	A	Non-Ubsite
O75223	111	2Q53	A	Non-Ubsite
O75223	118	2Q53	A	Non-Ubsite
O75223	148	2Q53	A	Non-Ubsite
O75223	159	2Q53	A	Non-Ubsite
O75223	161	2Q53	A	Non-Ubsite
O75223	171	2Q53	A	Non-Ubsite
O75223	181	2Q53	A	Non-Ubsite
O75223	182	2Q53	A	Non-Ubsite
O75367-3	195	1ZR5	A	Non-Ubsite
O75367-3	225	1ZR5	A	Non-Ubsite
O75367-3	235	1ZR5	A	Non-Ubsite
O75367-3	238	1ZR5	A	Non-Ubsite
O75367-3	249	1ZR5	A	Non-Ubsite
O75367-3	270	1ZR5	A	Non-Ubsite
O75367-3	284	1ZR5	A	Non-Ubsite
O75367-3	303	1ZR5	A	Non-Ubsite
O75367-3	304	1ZR5	A	Non-Ubsite
O75367-3	306	1ZR5	A	Non-Ubsite
O75367-3	322	1ZR5	A	Non-Ubsite
O75367-3	331	1ZR5	A	Non-Ubsite
O75367-3	346	1ZR5	A	Non-Ubsite
O75367-3	367	1ZR5	A	Non-Ubsite
O75436	25	2FAU	A	Non-Ubsite
O75436	30	2FAU	A	Non-Ubsite
O75436	35	2FAU	A	Non-Ubsite
O75436	38	2FAU	A	Non-Ubsite
O75436	51	2FAU	A	Non-Ubsite
O75436	61	2FAU	A	Non-Ubsite
O75436	82	2FAU	A	Non-Ubsite
O75436	116	2FAU	A	Non-Ubsite
O75436	133	2FAU	A	Non-Ubsite
O75436	145	2FAU	A	Non-Ubsite
O75436	165	2FAU	A	Non-Ubsite
O75436	182	2FAU	A	Non-Ubsite
O75436	184	2FAU	A	Non-Ubsite
O75436	188	2FAU	A	Non-Ubsite
O75436	194	2FAU	A	Non-Ubsite
O75436	203	2FAU	A	Non-Ubsite
O75436	213	2FAU	A	Non-Ubsite
O75436	232	2FAU	A	Non-Ubsite
O75436	266	2FAU	A	Non-Ubsite
O75436	267	2FAU	A	Non-Ubsite
O75436	288	2FAU	A	Non-Ubsite
O75436	297	2FAU	A	Non-Ubsite
O75475	14	4FU6	A	Non-Ubsite
O75475	16	4FU6	A	Non-Ubsite
O75475	39	4FU6	A	Non-Ubsite
O75475	56	4FU6	A	Non-Ubsite
O75475	65	4FU6	A	Non-Ubsite
O75475	67	4FU6	A	Non-Ubsite
O75475	70	4FU6	A	Non-Ubsite
O75475	73	4FU6	A	Non-Ubsite
O75475	91	4FU6	A	Non-Ubsite
O75475	360	3U88	C	Non-Ubsite
O75475	392	3U88	C	Non-Ubsite
O75475	401	3U88	C	Non-Ubsite
O75475	402	3U88	C	Non-Ubsite
O75643	1841	2Q0Z	X	Non-Ubsite
O75643	1874	2Q0Z	X	Non-Ubsite
O75643	1878	2Q0Z	X	Non-Ubsite
O75643	1883	2Q0Z	X	Non-Ubsite
O75643	1890	2Q0Z	X	Non-Ubsite
O75643	1918	2Q0Z	X	Non-Ubsite
O75643	1956	2Q0Z	X	Non-Ubsite
O75643	1972	2Q0Z	X	Non-Ubsite
O75643	1977	2Q0Z	X	Non-Ubsite
O75643	2026	2Q0Z	X	Non-Ubsite
O75643	2072	2Q0Z	X	Non-Ubsite
O75643	2087	2Q0Z	X	Non-Ubsite
O75643	2089	2Q0Z	X	Non-Ubsite
O75643	2091	2Q0Z	X	Non-Ubsite
O75643	2121	2Q0Z	X	Non-Ubsite
O75643	2127	2Q0Z	X	Non-Ubsite
O75695	46	3BH7	B	Non-Ubsite
O75695	97	3BH7	B	Non-Ubsite
O75695	109	3BH7	B	Non-Ubsite
O75695	124	3BH7	B	Non-Ubsite
O75695	144	3BH7	B	Non-Ubsite
O75695	160	3BH7	B	Non-Ubsite
O75695	208	3BH7	B	Non-Ubsite
O75695	230	3BH7	B	Non-Ubsite
O75695	252	3BH7	B	Non-Ubsite
O75695	268	3BH7	B	Non-Ubsite
O75695	284	3BH7	B	Non-Ubsite
O75695	294	3BH7	B	Non-Ubsite
O75695	323	3BH7	B	Non-Ubsite
O75695	330	3BH7	B	Non-Ubsite
O75832	18	1UOH	A	Non-Ubsite
O75832	69	1UOH	A	Non-Ubsite
O75832	95	1UOH	A	Non-Ubsite
O75832	116	1UOH	A	Non-Ubsite
O75832	135	1UOH	A	Non-Ubsite
O75832	149	1UOH	A	Non-Ubsite
O75832	162	1UOH	A	Non-Ubsite
O75832	189	1UOH	A	Non-Ubsite
O75832	203	1UOH	A	Non-Ubsite
O75832	206	1UOH	A	Non-Ubsite
O75886	206	1X2Q	A	Non-Ubsite
O75886	224	1X2Q	A	Non-Ubsite
O75886	241	1X2Q	A	Non-Ubsite
O76003	29	2DIY	A	Non-Ubsite
O76003	31	2DIY	A	Non-Ubsite
O76003	58	2DIY	A	Non-Ubsite
O76003	67	2DIY	A	Non-Ubsite
O76003	96	2DIY	A	Non-Ubsite
O76003	110	2DIY	A	Non-Ubsite
O76003	111	2DIY	A	Non-Ubsite
O76071	66	3FM0	A	Non-Ubsite
O76071	89	3FM0	A	Non-Ubsite
O76071	90	3FM0	A	Non-Ubsite
O76071	127	3FM0	A	Non-Ubsite
O76071	154	3FM0	A	Non-Ubsite
O76071	175	3FM0	A	Non-Ubsite
O76071	314	3FM0	A	Non-Ubsite
O95147	75	2WGP	A	Non-Ubsite
O95147	128	2WGP	A	Non-Ubsite
O95147	142	2WGP	A	Non-Ubsite
O95147	168	2WGP	A	Non-Ubsite
O95433	268	1X53	A	Non-Ubsite
O95433	273	1X53	A	Non-Ubsite
O95433	277	1X53	A	Non-Ubsite
O95433	294	1X53	A	Non-Ubsite
O95453	9	2A1R	A	Non-Ubsite
O95453	14	2A1R	A	Non-Ubsite
O95453	56	2A1R	A	Non-Ubsite
O95453	58	2A1R	A	Non-Ubsite
O95453	59	2A1R	A	Non-Ubsite
O95453	75	2A1R	A	Non-Ubsite
O95453	82	2A1R	A	Non-Ubsite
O95453	86	2A1R	A	Non-Ubsite
O95453	95	2A1R	A	Non-Ubsite
O95453	105	2A1R	A	Non-Ubsite
O95453	125	2A1R	A	Non-Ubsite
O95453	259	2A1R	A	Non-Ubsite
O95453	282	2A1R	A	Non-Ubsite
O95453	312	2A1R	A	Non-Ubsite
O95453	335	2A1R	A	Non-Ubsite
O95453	348	2A1R	A	Non-Ubsite
O95453	351	2A1R	A	Non-Ubsite
O95453	359	2A1R	A	Non-Ubsite
O95453	405	2A1R	A	Non-Ubsite
O95453	413	2A1R	A	Non-Ubsite
O95453	421	2A1R	A	Non-Ubsite
O95786	115	2LWD	A	Non-Ubsite
O95786	146	2LWD	A	Non-Ubsite
O95786	177	2LWD	A	Non-Ubsite
O95831	177	1M6I	A	Non-Ubsite
O95831	194	1M6I	A	Non-Ubsite
O95831	199	1M6I	A	Non-Ubsite
O95831	231	1M6I	A	Non-Ubsite
O95831	232	1M6I	A	Non-Ubsite
O95831	244	1M6I	A	Non-Ubsite
O95831	278	1M6I	A	Non-Ubsite
O95831	286	1M6I	A	Non-Ubsite
O95831	295	1M6I	A	Non-Ubsite
O95831	301	1M6I	A	Non-Ubsite
O95831	322	1M6I	A	Non-Ubsite
O95831	337	1M6I	A	Non-Ubsite
O95831	342	1M6I	A	Non-Ubsite
O95831	355	1M6I	A	Non-Ubsite
O95831	362	1M6I	A	Non-Ubsite
O95831	378	1M6I	A	Non-Ubsite
O95831	382	1M6I	A	Non-Ubsite
O95831	384	1M6I	A	Non-Ubsite
O95831	388	1M6I	A	Non-Ubsite
O95831	408	1M6I	A	Non-Ubsite
O95831	446	1M6I	A	Non-Ubsite
O95831	474	1M6I	A	Non-Ubsite
O95831	510	1M6I	A	Non-Ubsite
O95831	562	1M6I	A	Non-Ubsite
O95831	571	1M6I	A	Non-Ubsite
O95831	590	1M6I	A	Non-Ubsite
O95831	593	1M6I	A	Non-Ubsite
O95831	606	1M6I	A	Non-Ubsite
P00367	68	1L1F	A	Non-Ubsite
P00367	98	1L1F	A	Non-Ubsite
P00367	110	1L1F	A	Non-Ubsite
P00367	147	1L1F	A	Non-Ubsite
P00367	171	1L1F	A	Non-Ubsite
P00367	183	1L1F	A	Non-Ubsite
P00367	187	1L1F	A	Non-Ubsite
P00367	258	1L1F	A	Non-Ubsite
P00367	302	1L1F	A	Non-Ubsite
P00367	326	1L1F	A	Non-Ubsite
P00367	346	1L1F	A	Non-Ubsite
P00367	363	1L1F	A	Non-Ubsite
P00367	386	1L1F	A	Non-Ubsite
P00367	390	1L1F	A	Non-Ubsite
P00367	397	1L1F	A	Non-Ubsite
P00367	444	1L1F	A	Non-Ubsite
P00367	457	1L1F	A	Non-Ubsite
P00367	477	1L1F	A	Non-Ubsite
P00367	480	1L1F	A	Non-Ubsite
P00367	548	1L1F	A	Non-Ubsite
P00374	19	1KMV	A	Non-Ubsite
P00374	55	1KMV	A	Non-Ubsite
P00374	64	1KMV	A	Non-Ubsite
P00374	123	1KMV	A	Non-Ubsite
P00374	177	1KMV	A	Non-Ubsite
P00387-3	136	1UMK	A	Non-Ubsite
P00387-3	144	1UMK	A	Non-Ubsite
P00387-3	148	1UMK	A	Non-Ubsite
P00387-3	187	1UMK	A	Non-Ubsite
P00387-3	189	1UMK	A	Non-Ubsite
P00387-3	197	1UMK	A	Non-Ubsite
P00387-3	229	1UMK	A	Non-Ubsite
P00387-3	261	1UMK	A	Non-Ubsite
P00492	55	1Z7G	A	Non-Ubsite
P00492	69	1Z7G	A	Non-Ubsite
P00492	73	1Z7G	A	Non-Ubsite
P00492	83	1Z7G	A	Non-Ubsite
P00492	128	1Z7G	A	Non-Ubsite
P00492	141	1Z7G	A	Non-Ubsite
P00492	156	1Z7G	A	Non-Ubsite
P00492	186	1Z7G	A	Non-Ubsite
P00492	215	1Z7G	A	Non-Ubsite
P00492	217	1Z7G	A	Non-Ubsite
P00533	745	3POZ	A	Non-Ubsite
P00533	806	3POZ	A	Non-Ubsite
P00533	852	3POZ	A	Non-Ubsite
P00533	875	3POZ	A	Non-Ubsite
P00533	879	3POZ	A	Non-Ubsite
P00533	949	3POZ	A	Non-Ubsite
P00558	6	2WZB	A	Non-Ubsite
P00558	41	2WZB	A	Non-Ubsite
P00558	131	2WZB	A	Non-Ubsite
P00558	230	2WZB	A	Non-Ubsite
P00558	246	2WZB	A	Non-Ubsite
P00558	275	2WZB	A	Non-Ubsite
P00558	279	2WZB	A	Non-Ubsite
P00558	297	2WZB	A	Non-Ubsite
P00558	388	2WZB	A	Non-Ubsite
P00813	11	3IAR	A	Non-Ubsite
P00813	54	3IAR	A	Non-Ubsite
P00813	64	3IAR	A	Non-Ubsite
P00813	80	3IAR	A	Non-Ubsite
P00813	111	3IAR	A	Non-Ubsite
P00813	171	3IAR	A	Non-Ubsite
P00813	206	3IAR	A	Non-Ubsite
P00813	273	3IAR	A	Non-Ubsite
P00813	301	3IAR	A	Non-Ubsite
P00813	349	3IAR	A	Non-Ubsite
P01033	64	2J0T	D	Non-Ubsite
P01033	67	2J0T	D	Non-Ubsite
P01033	111	2J0T	D	Non-Ubsite
P01106-2	386	1NKP	A	Non-Ubsite
P01106-2	407	1NKP	A	Non-Ubsite
P01106-2	412	1NKP	A	Non-Ubsite
P01106-2	413	1NKP	A	Non-Ubsite
P01106-2	437	1NKP	A	Non-Ubsite
P01106-2	443	1NKP	A	Non-Ubsite
P01106-2	445	1NKP	A	Non-Ubsite
P04040	16	1DGF	A	Non-Ubsite
P04040	38	1DGF	A	Non-Ubsite
P04040	77	1DGF	A	Non-Ubsite
P04040	93	1DGF	A	Non-Ubsite
P04040	96	1DGF	A	Non-Ubsite
P04040	105	1DGF	A	Non-Ubsite
P04040	106	1DGF	A	Non-Ubsite
P04040	135	1DGF	A	Non-Ubsite
P04040	169	1DGF	A	Non-Ubsite
P04040	177	1DGF	A	Non-Ubsite
P04040	221	1DGF	A	Non-Ubsite
P04040	233	1DGF	A	Non-Ubsite
P04040	237	1DGF	A	Non-Ubsite
P04040	273	1DGF	A	Non-Ubsite
P04040	301	1DGF	A	Non-Ubsite
P04040	306	1DGF	A	Non-Ubsite
P04040	315	1DGF	A	Non-Ubsite
P04040	349	1DGF	A	Non-Ubsite
P04040	457	1DGF	A	Non-Ubsite
P04040	468	1DGF	A	Non-Ubsite
P04040	476	1DGF	A	Non-Ubsite
P04040	477	1DGF	A	Non-Ubsite
P04040	499	1DGF	A	Non-Ubsite
P04075	13	1ALD	A	Non-Ubsite
P04075	139	1ALD	A	Non-Ubsite
P04075	215	1ALD	A	Non-Ubsite
P04075	243	1ALD	A	Non-Ubsite
P04075	289	1ALD	A	Non-Ubsite
P04075	317	1ALD	A	Non-Ubsite
P04150	442	4HN5	A	Non-Ubsite
P04150	446	4HN5	A	Non-Ubsite
P04150	467	4HN5	A	Non-Ubsite
P04150	471	4HN5	A	Non-Ubsite
P04150	480	4HN5	A	Non-Ubsite
P04181	77	2OAT	A	Non-Ubsite
P04181	96	2OAT	A	Non-Ubsite
P04181	102	2OAT	A	Non-Ubsite
P04181	107	2OAT	A	Non-Ubsite
P04181	129	2OAT	A	Non-Ubsite
P04181	135	2OAT	A	Non-Ubsite
P04181	151	2OAT	A	Non-Ubsite
P04181	155	2OAT	A	Non-Ubsite
P04181	161	2OAT	A	Non-Ubsite
P04181	165	2OAT	A	Non-Ubsite
P04181	167	2OAT	A	Non-Ubsite
P04181	169	2OAT	A	Non-Ubsite
P04181	292	2OAT	A	Non-Ubsite
P04181	315	2OAT	A	Non-Ubsite
P04181	351	2OAT	A	Non-Ubsite
P04181	383	2OAT	A	Non-Ubsite
P04181	386	2OAT	A	Non-Ubsite
P04181	421	2OAT	A	Non-Ubsite
P04181	434	2OAT	A	Non-Ubsite
P04275	1711	2ADF	A	Non-Ubsite
P04275	1715	2ADF	A	Non-Ubsite
P04275	1751	2ADF	A	Non-Ubsite
P04275	1794	2ADF	A	Non-Ubsite
P04275	1850	2ADF	A	Non-Ubsite
P04275	1870	2ADF	A	Non-Ubsite
P04406	3	1U8F	O	Non-Ubsite
P04406	55	1U8F	O	Non-Ubsite
[truncated: 4,797 more rows]
